# Supplementary material for: Effects of Single Low-Carbohydrate, High-Fat Meal Consumption on Postprandial Lipemia and Markers of Endothelial Dysfunction: A Systematic Review of Current Evidence
Source: Nutr Rev. 2024 Aug 2;83(3):e1049–67. doi: 10.1093/nutrit/nuae103 (PMC11819491; doi:10.1093/nutrit/nuae103)
Supplement: nuae103_Supplementary_Data [file nuae103_supplementary_data.zip]

Archive with 3 entries (2 files):
- nuae103_Supplementary_Data/
- nuae103_Supplementary_Data/342414_STRATEGY_20220626.pdf
- nuae103_Supplementary_Data/LCHF SR_PRISMA Checklist.doc
